# Supplementary material for: The impact of delayed reporting on forensic evidence recovery in anal sexual assault cases: A retrospective study
Source: PLoS One. 2026 Mar 18;21(3):e0343686. doi: 10.1371/journal.pone.0343686 (PMC12998817; doi:10.1371/journal.pone.0343686)
Supplement: S1 Data — This file contains the case-level variables necessary to reproduce the statistical results presented in this study. (CSV) [file pone.0343686.s001.csv]

victim_age	age_difference	victim_sex	education_level	marital_status	perpetrator_age	lubrication_used	incapacity_exploited	deception_used	threatenning_used	force_used	crime_place	extend_of_assault	prior_anal_intercourse	other_penetran_objects_used	penis_used	time_since_intercourse	acute_findings	chronic_findings	vaginal_findings	physical_findings	any_findings
19	6,00	Male	3	Single	25	1	0	0	1	0	work place	Anal penetration	more than four times	0	1	one month to one year	0	1	0	0	1
16	39,00	Male	1	Single	55	0	1	0	1	0	work place	Oral penetration	once	0	0	ten days to one month	0	1	0	1	1
15	2,00	Female	3	Married	17	1	0	0	0	1	common house	Anal penetration	none	0	1	more than one year	0	0	1	0	1
16	3,00	Female	4	Single	19	1	0	1	0	0	perpetrator's house	Anal penetration	none	0	1	three to seven daysa	1	0	1	0	1
15	5,00	Male	3	Single	20	0	0	0	1	1	rural area	Anal penetration	twice	0	1	ten days to one month	0	0	0	0	0
16	3,00	Female	4	Single	19	0	0	0	1	1	perpetrator's house	Anal penetration	four times	0	1	ten days to one month	0	0	1	1	1
16	1,00	Female	4	Single	17	0	0	0	0	1	perpetrator's house	Attempted penetration	none	0	1	seven to ten days	0	0	1	0	1
15	43,00	Female	3	Single	58	0	0	0	0	1	common house	Anal penetration	none	0	1	three to seven daysa	0	0	1	1	1
15	9,00	Female	4	Single	24	0	0	0	1	0	perpetrator's house	Anal penetration	none	0	1	more than one year	0	0	1	0	1
15	9,00	Female	3	Single	24	0	0	1	0	0	perpetrator's house	Anal penetration	once	0	1	three to seven daysa	0	0	0	0	0
42	-12,00	Male	3	Divorced	30	0	0	0	0	1	communal living space	Anal penetration	more than four times	1	0	one month to one year	0	0	0	0	0
15	3,00	Female	4	Single	18	0	0	0	1	1	common house	Anal penetration	more than four times	0	1	one day	0	0	0	0	0
7	5,00	Male	3	Single	12	0	0	0	1	0	open areas	Attempted penetration	none	0	1	one month to one year	0	0	0	0	0
6	6,00	Male	0	Single	12	0	0	0	1	1	perpetrator's house	Anal penetration	none	0	0	one to three days	0	0	0	0	0
6	6,00	Male	0	Single	12	0	0	0	1	1	perpetrator's house	Anal penetration	none	0	0	one to three days	1	0	0	0	1
18	17,00	Male	3	Single	35	1	1	0	0	1	open areas	Anal penetration	more than four times	0	1	one day	0	0	0	0	0
16	2,00	Female	4	Single	18	0	0	1	0	0	perpetrator's house	Anal penetration	once	0	1	one month to one year	0	0	0	0	0
14	43,00	Male	0	Single	57	0	0	0	0	0	open areas	Harassment	none	0	0	one day	0	0	0	0	0
14	5,00	Male	3	Single	19	0	0	1	0	0	rural area	Attempted penetration	none	0	1	one day	0	0	0	0	0
11	4,00	Male	3	Single	15	0	0	0	0	1	rural area	Anal penetration	none	0	1	ten days to one month	0	1	0	0	1
7	10,00	Male	1	Single	17	0	0	1	0	0	victim's house	Anal penetration	none	0	1	one month to one year	0	0	0	0	0
9	8,00	Female	3	Single	17	0	0	1	0	0	victim's house	Anal penetration	none	0	1	one month to one year	0	0	0	0	0
6	29,00	Male	0	Single	35	0	0	1	0	0	victim's house	Attempted penetration	none	1	1	one month to one year	0	0	0	1	1
13	15,00	Female	3	Single	28	0	0	0	1	1	victim's house	Anal penetration	three times	0	1	one month to one year	1	0	0	0	1
10	5,00	Male	3	Single	15	0	0	0	1	1	open areas	Attempted penetration	none	0	1	ten days to one month	0	0	0	0	0
14	2,00	Female	4	Single	16	0	0	1	0	0	communal living space	Anal penetration	none	0	1	ten days to one month	1	0	0	0	1
3	27,00	Male	0	Single	30	0	0	1	0	0	perpetrator's house	Harassment	none	0	0	ten days to one month	0	0	0	0	0
34	29,00	Female	1	Married	63	1	0	0	0	1	common house	Anal penetration	more than four times	0	1	one month to one year	0	1	1	0	1
18	8,00	Female	3	Married	26	1	0	0	0	1	common house	Anal penetration	more than four times	0	1	one to three days	0	0	1	0	1
35	-10,00	Female	3	Single	25	0	0	0	0	1	social spaces	Anal penetration	more than four times	1	0	one day	0	0	1	1	1
42	10,00	Female	3	Married	52	1	0	0	1	1	common house	Anal penetration	four times	0	1	three to seven daysa	0	0	1	0	1
12	0,00	Male	3	Single	12	0	0	0	0	1	common house	Anal penetration	three times	0	1	more than one year	0	0	0	0	0
19	3,00	Female	0	Single	22	1	0	0	0	0	victim's house	Anal penetration	once	0	1	one day	0	0	1	0	1
14	14,00	Male	3	Single	28	1	1	0	0	0	rural area	Anal penetration	once	0	1	one day	1	0	0	0	1
21	2,00	Female	4	Single	23	0	0	1	0	0	perpetrator's house	Anal penetration	none	0	1	ten days to one month	0	0	1	0	1
35	-11,00	Female	3	Single	24	1	0	0	0	1	vehicle	Anal penetration	more than four times	1	0	one day	0	1	1	1	1
6	9,00	Male	3	Single	15	0	0	0	1	0	perpetrator's house	Anal penetration	twice	0	1	one day	1	0	0	0	1
14	3,00	Female	4	Single	17	0	0	0	0	1	rural area	Anal penetration	none	0	1	one month to one year	0	1	0	0	1
10	40,00	Male	3	Single	50	0	0	1	0	0	rural area	Harassment	none	0	0	one month to one year	0	0	0	0	0
26	7,00	Male	3	Single	33	0	0	0	1	0	communal living space	Anal penetration	none	1	0	three to seven daysa	1	0	0	1	1
43	-7,00	Female	1	Married	36	0	0	0	0	1	common house	Anal penetration	more than four times	1	0	one day	1	0	1	1	1
37	10,00	Female	3	Married	47	0	0	0	0	1	common house	Anal penetration	once	0	0	one month to one year	0	1	1	0	1
26	2,00	Female	6	Married	28	0	0	0	1	1	common house	Anal penetration	more than four times	0	1	three to seven daysa	0	0	1	0	1
15	1,00	Male	3	Single	16	1	0	0	1	0	communal living space	Attempted penetration	three times	0	1	ten days to one month	0	0	0	0	0
13	2,00	Female	3	Single	15	0	0	0	1	1	rural area	Anal penetration	none	0	1	one month to one year	0	1	1	0	1
19	4,00	Female	5	Single	23	1	0	0	0	1	perpetrator's house	Attempted penetration	none	0	1	one day	1	0	0	0	1
7	8,00	Male	3	Single	15	1	0	0	0	1	communal living space	Anal penetration	twice	0	1	one day	1	0	0	0	1
19	17,00	Female	4	Married	36	0	0	0	0	1	common house	Anal penetration	more than four times	0	1	one day	1	1	1	1	1
9	7,00	Female	3	Single	16	1	0	1	0	0	victim's house	Anal penetration	once	0	1	more than one year	0	0	0	0	0
27	-2,00	Female	3	Single	25	1	0	1	0	0	perpetrator's house	Anal penetration	three times	0	1	one day	1	0	1	1	1
34	-9,00	Male	0	Single	25	0	0	1	0	0	communal living space	Anal penetration	none	0	0	one day	1	1	0	1	1
13	1,00	Female	3	Single	14	0	0	1	0	0	rural area	Anal penetration	none	0	1	one day	1	0	1	0	1
18	0,00	Female	4	Single	18	1	0	1	0	0	perpetrator's house	Anal penetration	twice	0	1	one month to one year	0	0	0	0	0
14	5,00	Female	3	Single	19	0	0	1	0	0	third-party home	Anal penetration	none	0	1	ten days to one month	0	0	0	0	0
17	23,00	Male	1	Single	40	0	0	1	0	0	open areas	Anal penetration	three times	0	1	one day	0	1	0	0	1
53	4,00	Female	3	Divorced	57	0	0	0	0	1	common house	Anal penetration	once	0	1	one month to one year	0	0	1	0	1
14	4,00	Male	3	Single	18	0	0	0	0	1	open areas	Anal penetration	none	0	1	one day	1	0	0	1	1
14	-1,00	Female	3	Single	13	0	1	0	0	0	open areas	Anal penetration	none	0	1	one month to one year	0	0	0	0	0
21	0,00	Male	3	Single	21	1	0	0	0	1	communal living space	Anal penetration	more than four times	0	1	one to three days	1	1	0	1	1
37	18,00	Female	3	Divorced	55	1	0	0	0	1	common house	Anal penetration	more than four times	0	1	three to seven daysa	1	1	1	1	1
20	3,00	Female	5	Single	23	0	0	1	0	0	perpetrator's house	Anal penetration	three times	0	1	one month to one year	0	0	1	0	1
18	-2,00	Male	0	Single	16	0	1	0	0	0	communal living space	Anal penetration	three times	0	1	one month to one year	0	0	0	0	0
16	2,00	Male	0	Single	18	0	1	0	0	0	communal living space	Anal penetration	three times	0	1	one month to one year	0	0	0	0	0
30	5,00	Female	3	Married	35	1	0	0	0	1	common house	Anal penetration	more than four times	0	1	three to seven daysa	0	1	1	1	1
42	8,00	Male	0	Single	50	0	1	0	0	0	perpetrator's house	Anal penetration	three times	0	1	one to three days	0	1	0	0	1
14	3,00	Female	4	Single	17	1	1	0	0	0	open areas	Anal penetration	none	0	1	more than one year	0	0	0	0	0
16	3,00	Female	4	Single	19	0	1	0	0	0	perpetrator's house	Anal penetration	three times	0	1	one day	0	0	1	0	1
43	-3,00	Female	3	Married	40	0	0	0	0	1	common house	Anal penetration	none	0	1	one to three days	0	0	1	1	1
20	1,00	Female	5	Single	21	0	0	1	0	0	social spaces	Anal penetration	more than four times	0	1	ten days to one month	0	0	1	1	1
12	2,00	Male	0	Single	14	0	1	0	0	0	communal living space	Attempted penetration	none	0	1	more than one year	0	0	0	0	0
26	0,00	Female	3	Divorced	26	0	0	0	0	1	third-party home	Anal penetration	more than four times	0	1	one day	1	0	1	1	1
7	6,00	Female	3	Single	13	0	0	1	0	0	open areas	Harassment	none	0	0	three to seven daysa	0	0	0	0	0
21	1,00	Female	0	Single	22	0	1	0	0	0	common house	Anal penetration	more than four times	0	1	three to seven daysa	0	0	0	0	0
12	1,00	Male	0	Single	13	0	1	0	0	0	rural area	Anal penetration	twice	0	1	one month to one year	0	0	0	0	0
16	9,00	Female	4	Single	25	0	1	0	0	0	vehicle	Anal penetration	three times	0	1	one month to one year	0	0	0	0	0
4	6,00	Female	0	Single	10	0	0	1	0	0	vehicle	Anal penetration	none	1	0	one day	1	0	1	0	1
26	1,00	Female	3	Divorced	27	0	0	1	0	0	rural area	Anal penetration	none	0	1	ten days to one month	0	0	1	0	1
11	2,00	Male	3	Single	13	0	0	0	0	1	communal living space	Anal penetration	twice	0	1	ten days to one month	1	0	0	0	1
13	5,00	Female	3	Single	18	0	0	0	1	0	rural area	Anal penetration	none	0	1	one to three days	1	0	0	0	1
13	6,00	Male	3	Single	19	0	0	0	1	0	third-party home	Anal penetration	once	0	1	three to seven daysa	1	0	0	0	1
6	17,00	Male	3	Single	23	0	0	1	0	0	perpetrator's house	Harassment	none	0	1	one month to one year	0	0	0	0	0
14	10,00	Female	4	Single	24	0	0	0	0	1	perpetrator's house	Anal penetration	none	0	1	seven to ten days	0	1	0	0	1
7	6,00	Female	3	Single	13	1	0	1	0	0	open areas	Anal penetration	more than four times	0	1	one day	0	0	0	0	0
14	5,00	Female	4	Single	19	0	0	1	0	0	third-party home	Anal penetration	none	0	1	one day	1	0	0	0	1
25	7,00	Female	1	Married	32	1	0	0	1	0	common house	Anal penetration	more than four times	0	1	more than one year	0	0	1	0	1
43	-17,00	Female	6	Married	26	1	0	0	0	1	common house	Anal penetration	three times	0	1	one month to one year	0	0	1	0	1
18	17,00	Male	3	Single	35	1	0	0	0	1	communal living space	Anal penetration	none	0	1	one day	1	0	0	1	1
33	7,00	Male	0	Single	40	0	1	0	0	1	third-party home	Anal penetration	more than four times	0	1	three to seven daysa	1	1	0	1	1
18	7,00	Male	0	Single	25	0	1	0	0	0	rural area	Anal penetration	more than four times	0	1	one to three days	0	0	0	0	0
33	7,00	Male	0	Single	40	0	1	0	0	1	rural area	Anal penetration	more than four times	0	1	one to three days	1	0	0	0	1
15	10,00	Female	0	Married	25	0	1	0	0	0	common house	Anal penetration	once	0	1	one month to one year	0	0	1	0	1
14	2,00	Female	3	Single	16	0	0	0	0	1	communal living space	Anal penetration	none	1	0	three to seven daysa	0	0	0	1	1
10	7,00	Female	3	Single	17	0	0	1	0	0	perpetrator's house	Anal penetration	none	0	1	one month to one year	0	0	0	0	0
9	8,00	Male	0	Single	17	1	1	0	1	0	rural area	Anal penetration	more than four times	0	1	three to seven daysa	0	0	0	1	1
12	2,00	Male	0	Single	14	0	1	0	1	0	open areas	Anal penetration	more than four times	0	1	three to seven daysa	1	0	0	0	1
15	14,00	Female	3	Single	29	0	1	0	0	1	vehicle	Anal penetration	four times	0	1	one day	0	0	1	0	1
12	5,00	Male	0	Single	17	0	1	0	0	0	open areas	Anal penetration	twice	0	1	one day	1	1	0	0	1
17	9,00	Female	3	Single	26	0	0	0	0	1	rural area	Anal penetration	none	0	1	one to three days	1	0	1	1	1
46	7,00	Female	0	Married	53	0	0	0	0	1	common house	Anal penetration	more than four times	1	1	three to seven daysa	1	0	1	1	1
22	2,00	Female	3	Married	24	0	0	0	0	1	common house	Anal penetration	more than four times	0	1	one month to one year	0	1	1	0	1
16	8,00	Female	0	Single	24	0	1	0	0	1	social spaces	Anal penetration	none	0	1	one day	1	1	0	0	1
25	-3,00	Female	3	Married	22	0	0	0	1	0	victim's house	Oral penetration	none	0	1	three to seven daysa	0	0	1	0	1
16	1,00	Female	3	Single	17	1	1	0	0	0	open areas	Anal penetration	once	0	1	one day	0	0	0	0	0
18	9,00	Female	4	Single	27	1	0	0	1	1	common house	Anal penetration	more than four times	0	1	one month to one year	0	1	0	1	1
13	2,00	Male	3	Single	15	0	0	0	1	1	rural area	Anal penetration	more than four times	0	1	one month to one year	0	0	0	1	1
10	3,00	Male	3	Single	13	0	0	0	1	0	open areas	Anal penetration	more than four times	0	1	three to seven daysa	1	1	0	0	1
21	8,00	Female	3	Single	29	1	1	0	0	1	victim's house	Anal penetration	none	0	1	three to seven daysa	1	0	1	1	1
45	12,00	Female	3	Married	57	1	0	0	0	1	common house	Anal penetration	more than four times	0	1	more than one year	0	0	1	0	1
14	3,00	Female	3	Single	17	0	1	0	0	0	open areas	Anal penetration	four times	0	1	one day	1	0	1	0	1
15	3,00	Female	4	Single	18	0	0	0	0	1	open areas	Anal penetration	none	1	0	one day	1	0	0	1	1
49	15,00	Female	4	Married	64	0	0	0	0	1	common house	Anal penetration	three times	0	1	one month to one year	0	1	1	0	1
29	2,00	Female	4	Divorced	31	0	0	0	0	1	work place	Anal penetration	none	0	1	one day	1	0	1	1	1
14	5,00	Female	3	Single	19	1	1	0	0	0	perpetrator's house	Attempted penetration	none	0	1	one to three days	0	0	0	0	0
19	0,00	Female	3	Single	19	0	0	1	0	0	perpetrator's house	Anal penetration	none	0	1	one month to one year	1	1	1	0	1
28	2,00	Female	4	Single	30	1	0	0	0	1	common house	Anal penetration	more than four times	0	1	one month to one year	0	1	1	0	1
31	12,00	Female	3	Single	43	0	0	0	0	1	victim's house	Anal penetration	once	1	0	one day	1	0	1	1	1
18	-1,00	Male	3	Single	17	1	0	0	0	1	communal living space	Anal penetration	more than four times	1	1	one day	1	1	0	1	1
40	-16,00	Female	3	Divorced	24	0	0	0	1	1	third-party home	Anal penetration	none	0	1	seven to ten days	0	0	1	0	1
14	51,00	Female	3	Single	65	0	0	0	1	0	rural area	Attempted penetration	none	0	1	seven to ten days	1	1	0	0	1
27	0,00	Female	3	Married	27	1	0	0	0	1	common house	Anal penetration	more than four times	0	1	one day	0	0	0	0	0
15	17,00	Male	4	Single	32	0	0	0	1	0	perpetrator's house	Combined	none	0	1	ten days to one month	0	0	0	0	0
16	1,00	Male	3	Single	17	1	0	0	0	1	communal living space	Anal penetration	once	1	0	ten days to one month	0	0	0	0	0
51	1,00	Female	3	Married	52	1	0	0	0	1	common house	Anal penetration	more than four times	0	1	one month to one year	0	0	1	0	1
31	20,00	Female	3	Married	51	0	0	0	0	1	common house	Anal penetration	more than four times	1	1	one day	1	1	1	1	1
4	15,00	Female	0	Single	19	0	1	0	0	0	perpetrator's house	Harassment	none	1	0	one month to one year	0	0	0	0	0
8	7,00	Female	3	Single	15	0	0	1	0	0	open areas	Anal penetration	none	0	1	one month to one year	0	1	0	0	1
17	0,00	Male	1	Single	17	0	0	0	1	0	communal living space	Anal penetration	none	1	0	three to seven daysa	1	1	0	0	1
53	-8,00	Female	3	Divorced	45	0	0	0	1	1	victim's house	Anal penetration	more than four times	0	1	one month to one year	0	0	1	0	1
44	-4,00	Male	6	Single	40	0	0	1	0	0	victim's house	Attempted penetration	none	0	1	more than one year	0	0	0	0	0
13	4,00	Female	3	Single	17	0	0	0	0	1	third-party home	Anal penetration	twice	0	1	one to three days	1	1	0	1	1
12	23,00	Female	3	Single	35	1	0	0	1	0	common house	Anal penetration	more than four times	0	1	ten days to one month	0	0	0	0	0
20	10,00	Female	4	Single	30	1	0	0	0	1	perpetrator's house	Anal penetration	none	0	1	three to seven daysa	1	1	1	0	1
29	26,00	Female	0	Single	55	0	1	0	0	0	perpetrator's house	Anal penetration	four times	0	1	seven to ten days	0	1	1	0	1
14	7,00	Female	4	Single	21	1	0	0	0	1	rural area	Anal penetration	none	0	1	one day	0	0	1	1	1
9	6,00	Female	3	Single	15	0	0	1	0	0	victim's house	Attempted penetration	twice	0	1	one month to one year	0	0	0	0	0
4	11,00	Male	0	Single	15	0	0	1	0	0	open areas	Anal penetration	none	1	0	one day	1	0	0	0	1
25	5,00	Female	6	Single	30	0	0	0	1	1	third-party home	Anal penetration	none	0	1	ten days to one month	0	0	1	1	1
32	3,00	Female	0	Married	35	0	0	0	0	1	common house	Anal penetration	more than four times	0	1	ten days to one month	0	0	1	0	1
17	4,00	Female	3	Single	21	1	0	1	0	0	open areas	Anal penetration	four times	0	1	ten days to one month	0	0	0	0	0
16	5,00	Female	3	Single	21	0	0	0	0	1	third-party home	Anal penetration	none	0	1	one day	0	1	1	1	1
20	5,00	Female	3	Single	25	0	0	0	0	1	perpetrator's house	Anal penetration	more than four times	0	1	seven to ten days	1	1	1	0	1
10	0,00	Female	3	Single	10	0	0	1	0	0	rural area	Anal penetration	none	0	1	three to seven daysa	1	0	0	0	1
49	1,00	Male	3	Married	50	0	0	1	0	0	third-party home	Anal penetration	none	0	1	ten days to one month	0	0	0	0	0
19	2,00	Female	5	Single	21	0	0	0	0	1	open areas	Anal penetration	none	0	1	one day	0	0	1	0	1
19	2,00	Female	3	Single	21	0	0	0	0	1	open areas	Anal penetration	three times	0	1	three to seven daysa	0	1	1	1	1
25	10,00	Male	3	Single	35	1	0	0	0	1	communal living space	Anal penetration	none	0	1	one month to one year	0	0	0	1	1
14	14,00	Female	3	Single	28	0	0	0	0	1	third-party home	Anal penetration	none	0	1	one to three days	1	0	0	1	1
14	6,00	Female	3	Single	20	0	1	0	0	0	work place	Attempted penetration	none	0	1	one to three days	1	0	1	0	1
17	1,00	Female	3	Single	18	0	0	0	0	1	perpetrator's house	Anal penetration	none	0	1	one day	1	0	1	0	1
15	-1,00	Female	3	Single	14	0	1	0	0	0	perpetrator's house	Anal penetration	more than four times	0	1	one to three days	0	1	1	0	1
15	6,00	Female	3	Single	21	1	1	0	0	0	perpetrator's house	Anal penetration	once	0	1	one month to one year	0	1	1	0	1
16	1,00	Female	4	Single	17	1	1	0	0	0	third-party home	Attempted penetration	none	0	1	one day	0	0	1	0	1
18	0,00	Female	3	Single	18	1	0	0	0	1	rural area	Anal penetration	once	0	1	one day	0	0	0	0	0
14	0,00	Female	3	Single	14	0	0	1	0	0	open areas	Anal penetration	more than four times	0	1	three to seven daysa	0	0	0	0	0
43	2,00	Female	6	Married	45	1	0	0	0	1	common house	Anal penetration	more than four times	0	1	one month to one year	1	1	1	0	1
13	8,00	Female	3	Single	21	1	0	0	0	1	vehicle	Anal penetration	none	0	1	one to three days	1	0	0	1	1
30	10,00	Female	1	Married	40	0	0	0	0	1	common house	Anal penetration	more than four times	0	1	more than one year	0	0	1	0	1
23	0,00	Female	3	Single	23	1	0	1	0	0	perpetrator's house	Anal penetration	more than four times	0	1	three to seven daysa	1	1	0	0	1
49	21,00	Female	0	Single	70	0	1	0	0	1	social spaces	Anal penetration	more than four times	0	1	three to seven daysa	0	1	1	1	1
11	19,00	Female	3	Single	30	1	1	0	0	0	rural area	Anal penetration	none	0	1	ten days to one month	0	0	0	0	0
10	21,00	Male	3	Single	31	0	0	1	0	0	open areas	Harassment	none	0	0	three to seven daysa	0	0	0	0	0
9	22,00	Male	3	Single	31	0	0	1	0	0	open areas	Harassment	none	0	0	three to seven daysa	0	0	0	0	0
9	22,00	Male	3	Single	31	0	0	1	0	0	open areas	Harassment	none	0	0	three to seven daysa	0	0	0	0	0
16	24,00	Female	4	Single	40	0	0	0	0	1	third-party home	Anal penetration	three times	0	1	seven to ten days	0	1	0	0	1
23	7,00	Female	3	Married	30	1	0	0	0	1	common house	Anal penetration	more than four times	0	1	ten days to one month	0	1	1	0	1
17	23,00	Female	3	Single	40	1	0	0	0	1	common house	Anal penetration	more than four times	0	1	three to seven daysa	0	0	0	0	0
19	21,00	Female	3	Married	40	0	0	0	0	1	common house	Anal penetration	more than four times	0	1	one to three days	1	1	1	0	1
26	-2,00	Female	3	Single	24	1	0	0	0	1	work place	Anal penetration	once	0	1	ten days to one month	0	0	0	0	0
18	4,00	Female	4	Single	22	1	0	0	0	1	perpetrator's house	Anal penetration	once	0	1	one month to one year	0	0	0	0	0
25	15,00	Female	0	Married	40	1	1	0	1	0	third-party home	Anal penetration	twice	0	1	seven to ten days	1	0	1	1	1
13	3,00	Female	3	Single	16	0	0	0	0	1	open areas	Anal penetration	none	0	1	ten days to one month	0	0	0	0	0
16	3,00	Female	4	Single	19	0	0	1	0	0	perpetrator's house	Anal penetration	none	0	1	one month to one year	0	0	1	0	1
21	1,00	Female	4	Single	22	0	0	0	1	1	rural area	Attempted penetration	none	0	1	one day	0	0	1	1	1
15	0,00	Male	3	Single	15	1	0	0	0	1	communal living space	Anal penetration	none	0	1	three to seven daysa	0	1	0	0	1
41	2,00	Female	3	Married	43	1	0	0	1	0	common house	Anal penetration	more than four times	0	1	one month to one year	0	1	1	0	1
24	18,00	Female	4	Single	42	0	0	0	1	1	third-party home	Anal penetration	none	1	1	one day	0	0	1	0	1
17	11,00	Female	4	Single	28	1	0	1	0	0	victim's house	Anal penetration	twice	0	1	ten days to one month	1	0	1	0	1
24	0,00	Female	3	Single	24	0	0	0	0	1	common house	Attempted penetration	twice	0	1	one day	0	0	1	1	1
18	14,00	Female	3	Single	32	1	0	0	1	0	rural area	Anal penetration	twice	0	1	ten days to one month	1	1	1	1	1
45	3,00	Female	3	Married	48	0	0	0	1	0	common house	Anal penetration	more than four times	0	1	one month to one year	0	0	1	0	1
16	3,00	Female	4	Single	19	0	0	0	0	1	perpetrator's house	Attempted penetration	none	0	1	one day	0	0	1	1	1
28	42,00	Male	3	Divorced	70	0	1	0	0	0	victim's house	Anal penetration	more than four times	0	1	ten days to one month	1	1	0	0	1
26	4,00	Female	3	Single	30	1	0	0	0	1	rural area	Anal penetration	three times	0	1	one day	0	0	1	1	1
17	2,00	Female	4	Single	19	0	0	1	0	0	third-party home	Anal penetration	three times	0	1	seven to ten days	0	0	1	0	1
22	2,00	Male	3	Single	24	0	0	0	0	1	communal living space	Anal penetration	none	0	1	one day	1	0	0	0	1
24	6,00	Male	1	Single	30	0	0	0	0	1	communal living space	Harassment	none	1	0	one day	0	0	0	1	1
25	5,00	Female	3	Married	30	0	0	0	0	1	vehicle	Anal penetration	none	0	1	seven to ten days	1	0	1	1	1
18	6,00	Female	4	Single	24	0	0	0	1	1	third-party home	Attempted penetration	once	0	1	one month to one year	0	0	1	0	1
9	9,00	Male	3	Single	18	0	0	0	1	0	rural area	Attempted penetration	none	0	1	one day	0	0	0	0	0
29	1,00	Female	3	Married	30	0	0	0	1	0	rural area	Anal penetration	four times	1	0	one day	0	0	1	1	1
15	2,00	Male	3	Single	17	1	0	0	0	1	communal living space	Attempted penetration	none	0	1	ten days to one month	0	1	0	0	1
26	12,00	Female	4	Married	38	1	0	0	1	0	common house	Anal penetration	more than four times	0	1	one month to one year	0	1	1	0	1
23	0,00	Female	4	Single	23	1	0	0	1	1	perpetrator's house	Anal penetration	more than four times	0	1	more than one year	0	0	1	0	1
24	6,00	Female	3	Single	30	0	0	0	1	1	communal living space	Anal penetration	twice	0	1	one month to one year	0	0	0	0	0
14	7,00	Female	3	Single	21	1	1	0	0	0	victim's house	Anal penetration	four times	0	1	one day	1	0	1	0	1
30	5,00	Male	3	Single	35	1	0	0	0	1	victim's house	Anal penetration	more than four times	0	1	ten days to one month	0	1	0	0	1
21	0,00	Male	4	Single	21	0	0	0	0	1	communal living space	Anal penetration	three times	0	1	one to three days	1	0	0	0	1
29	-4,00	Female	6	Single	25	1	0	0	1	0	perpetrator's house	Anal penetration	more than four times	0	1	one day	0	1	0	0	1
14	16,00	Female	3	Single	30	0	0	1	0	0	third-party home	Anal penetration	twice	0	1	three to seven daysa	0	0	0	0	0
13	2,00	Female	3	Single	15	0	1	0	0	0	rural area	Anal penetration	once	0	1	more than one year	0	0	0	0	0
23	2,00	Male	0	Single	25	1	0	0	1	0	communal living space	Anal penetration	none	0	1	three to seven daysa	1	0	0	1	1
18	6,00	Female	3	Single	24	0	0	1	0	0	third-party home	Attempted penetration	none	0	1	three to seven daysa	0	0	1	0	1
5	55,00	Female	0	Single	60	0	0	1	0	0	perpetrator's house	Anal penetration	none	1	0	ten days to one month	0	0	0	0	0
15	2,00	Male	3	Single	17	1	0	0	0	1	communal living space	Anal penetration	once	0	1	one day	0	0	0	0	0
28	2,00	Female	3	Single	30	0	0	0	0	1	victim's house	Anal penetration	none	1	0	one to three days	0	0	1	1	1
27	3,00	Male	0	Single	30	0	1	0	0	1	communal living space	Anal penetration	more than four times	1	0	one to three days	0	0	0	0	0
13	27,00	Female	3	Single	40	1	0	0	1	1	common house	Anal penetration	three times	0	1	one month to one year	0	0	1	0	1
15	1,00	Female	3	Single	16	1	1	0	0	0	third-party home	Anal penetration	more than four times	0	1	ten days to one month	0	0	0	0	0
15	7,00	Female	4	Single	22	1	0	0	0	1	perpetrator's house	Anal penetration	none	0	1	one day	1	1	1	0	1
17	3,00	Female	3	Single	20	1	0	0	1	0	victim's house	Anal penetration	once	0	1	ten days to one month	0	0	0	0	0
16	1,00	Female	4	Single	17	1	0	0	1	0	perpetrator's house	Anal penetration	three times	1	1	three to seven daysa	0	1	1	0	1
20	1,00	Male	3	Single	21	1	0	0	1	0	communal living space	Anal penetration	more than four times	0	1	three to seven daysa	1	1	0	0	1
17	0,00	Male	3	Single	17	1	0	0	0	1	communal living space	Anal penetration	twice	0	1	one day	1	0	0	1	1
15	3,00	Female	3	Single	18	1	1	0	0	0	perpetrator's house	Anal penetration	none	1	0	one day	0	0	0	0	0
19	6,00	Female	3	Married	25	0	0	0	0	1	common house	Anal penetration	none	0	1	one to three days	0	0	1	1	1
37	-2,00	Male	3	Married	35	0	0	0	0	1	open areas	Anal penetration	none	0	1	ten days to one month	1	0	0	1	1
18	4,00	Female	3	Single	22	1	1	0	0	1	open areas	Anal penetration	none	0	1	ten days to one month	1	0	0	1	1
21	5,00	Female	3	Married	26	1	0	0	0	1	common house	Anal penetration	more than four times	0	1	one month to one year	0	0	1	1	1
19	21,00	Female	3	Divorced	40	0	0	0	0	1	vehicle	Anal penetration	none	0	1	one day	1	0	1	1	1
18	32,00	Female	3	Single	50	1	0	0	0	1	common house	Anal penetration	more than four times	0	1	ten days to one month	0	0	1	1	1
8	19,00	Female	3	Single	27	0	0	1	0	0	perpetrator's house	Attempted penetration	none	0	1	ten days to one month	0	0	0	0	0
7	25,00	Female	3	Single	32	0	0	0	1	0	perpetrator's house	Anal penetration	none	0	1	three to seven daysa	1	0	0	0	1
